# Supplementary material for: Deferoxamine Exhibits Antimicrobial and Immunomodulatory Activity Against Mycobacterium abscessus: Integrated In Silico and In Vitro Evidence
Source: Int J Mol Sci. 2026 Jun 26;27(13):5789. doi: 10.3390/ijms27135789 (PMC13361824; doi:10.3390/ijms27135789)
Supplement: Supplementary file 1 [file ijms-27-05789-s001.zip]

Archive with 1 entries (1 files):
- ijms-4297903-supplementary.pdf
